# Supplementary material for: GATA3 functions downstream of BRCA1 to promote DNA damage repair and suppress dedifferentiation in breast cancer
Source: BMC Biol. 2024 Apr 16;22:85. doi: 10.1186/s12915-024-01881-6 (PMC11020915; doi:10.1186/s12915-024-01881-6)
Supplement: Supplementary file 2 — Additional file 2. Supporting data values. [file 12915_2024_1881_MOESM2_ESM.xlsx]

## Sheet: Fig-1b
p18-/-	p18-/-;Gata3+/-	p18-/-; Brca1+/-
2	6.7	6.72
1.5	3.5	8.15
2	5.45	13.6
1.55	5	11
1.25	6	12.2

## Sheet: Fig-1d
p18-/-	p18-/-; Brca1+/-	p18-/-;Gata3+/-
28	16.7	16
9.8	23	22.5
24	19	18

## Sheet: Fig-2c
Sh-Ctrl	Sh-Gata3-c
3.25034	16.619
6.04198	17.3644
2.33517	13.8966

## Sheet: Fig-3c
	Si-Ctrl							Si-GATA3-1							Si-GATA3-2
30min	72.8374	70.8496	67.5361	66.3978	68.1878			92.9127	94.0605	95.0025	93.9366	94.3814			98.4444	99.5393	95.7689	99.873	98.2656
20 Recovery	13.5055	14.5095	22.7296	21.8369	18.2682			61.9283	51.0984	76.9867	54.5078	62.0393			70.2255	67.799	77.8604	73.9929	71.6054

## Sheet: Fig-3d
	Sh-Ctrl							Si-GATA3-1							Si-GATA3-2
30min	44.3173	52.19	64.1267	92.187	52.9753			89.1573	95.6495	90.5734	89.8678	89.3237			67.5764	55.3529	79.7461	79.3571	66.1306
20 Recovery	8.43675	13.7264	8.00979	10.7701	8.77633			86.3156	65.4948	80.7421	63.3966	62.3208			50.256	85.19	67.4992	51.5808	82.3846

## Sheet: Fig-3h
	0 uM			10 uM
Brca1+/+; Gata3+/+	1	1	1	2.73897	2.81948	1.52155
Gata3+/-	3.01839	2.79996	2.29656	5.4271	9.09406	10.3567
Brca1+/-	3.53134	7.55349	7.53726	11.968	15.4352	9.6086

## Sheet: Fig-3i
	0 nM			50 nM			200 nM
Brca1+/+; Gata3+/+	1	1	1	1.24325	1.41596	1.32133	3.26366	2.3952	2.14629
Brca1+/-	3.63041	7.24243	4.94263	5.96305	3.97989	6.43321	15.1413	13.7427	11.4334
Gata3+/-	1.71677	5.19961	3.3183	4.83859	2.60045	5.18917	11.7074	8.87293	5.00251

## Sheet: Fig-3k
	0			50 (nmol/L)
Ctrl	1	1.222	0.788888	1.3596	1.29689	1.19878
Sh-Gata3-1	2.17225	1.94225	1.72249	3.20724	2.79633	3.3548
Sh-Gata3-2	2.52183	2.16365	1.98735	5.29188	4.92476	5.54239

## Sheet: Fig-5b
Empty	Gata3
16.3242	2.22266
8.10626	2.08141
13.2716	4.05289

## Sheet: Fig-6a  left
Empty	Gata3
1.74118	5.0091
2.5847	4.6356
2.683	4.8513

[truncated: 22 more sheets: Fig-6a right, Fig-6b left, Fig-6b  right, Fig-6c, Fig-6d, Fig-6e left, Fig-6e right, Fig-6f, Fig-7a, Fig-7c, Fig-7e , Fig-7f, Fig-7g, Fig-7h, Fig-S3b, Fig-S3c left, Fig-S3c right, Fig-S5c, Fig-S5d, Fig-S6a …]
